# Supplementary material for: Culturally Tailored Community Brain Health Education for Chinese Americans Aged 50 or Above: A Mixed-Methods Open Pilot Study
Source: Geriatrics (Basel). 2025 Apr 14;10(2):58. doi: 10.3390/geriatrics10020058 (PMC12026972; doi:10.3390/geriatrics10020058)
Supplement: Supplementary file 1 [file geriatrics-10-00058-s001.zip]

Archive with 1 entries (1 files):
- geriatrics-3445680-supplementary.pdf
